# Supplementary material for: Efficient Plant Regeneration System from Leaf Explant Cultures of Daphne genkwa via Somatic Embryogenesis
Source: Plants (Basel). 2023 May 30;12(11):2175. doi: 10.3390/plants12112175 (PMC10255457; doi:10.3390/plants12112175)
Supplement: Supplementary file 1 [file plants-12-02175-s001.zip]

Archive with 1 entries (1 files):
- plants-2405572-supplementary.pdf
